# Supplementary material for: The Effect of Interactions between Folic Acid Supplementation and One Carbon Metabolism Gene Variants on Small-for-Gestational-Age Births in the Screening for Pregnancy Endpoints (SCOPE) Cohort Study
Source: Nutrients. 2020 Jun 4;12(6):1677. doi: 10.3390/nu12061677 (PMC7352423; doi:10.3390/nu12061677)
Supplement: Supplementary file 1 [file nutrients-12-01677-s001.zip]

Archive with 2 entries (2 files):
- Supplementary Table S1 Details of Included SNPs.docx
- Supplementary Table S2_Maternal Genotype and Allele Frequency by Ethnicity in New Zealand SCOPE Participants.docx
